# Supplementary material for: RNA N1-methyladenosine regulator-mediated methylation modification patterns and heterogeneous signatures in glioma
Source: Front Immunol. 2022 Jul 22;13:948630. doi: 10.3389/fimmu.2022.948630 (PMC9354098; doi:10.3389/fimmu.2022.948630)
Supplement: Supplementary Table 1 — Primers and siRNAs used in this study. [file Table_1.xlsx]

## Sheet: Sheet1
ABCC3 primers
ABCC3-F	cac caa ctc agt caa acg tgc
ABCC3-R	gca aga cca tga aag cga ctc
ABCC3 siRNAs
ABCC3#1-S	GCUGAUCUUACAACACUAUTT
ABCC3#1-AS	AUAGUGUUGUAAGAUCAGCTT
ABCC3#2-S	GCUCUGGUUAUCACCAACUTT
ABCC3#2-AS	AGUUGGUGAUAACCAGAGCTT
ABCC3#3-S	GGAUCUGACAGACAAUGAUTT
ABCC3#3-AS	AUCAUUGUCUGUCAGAUCCТT
